# Supplementary material for: Growth of Deciduous and Evergreen Species in Two Contrasting Temperate Forest Stands in Korea: An Intersite Experiment
Source: Plants (Basel). 2022 Mar 22;11(7):841. doi: 10.3390/plants11070841 (PMC9002389; doi:10.3390/plants11070841)
Supplement: Supplementary file 1 [file plants-11-00841-s001.zip]

Archive with 1 entries (1 files):
- plants-1618485-supplementary.pdf
